# Supplementary material for: Hybrid watermilfoil lineages are more invasive and less sensitive to a commonly used herbicide than their exotic parent (Eurasian watermilfoil)
Source: Evol Appl. 2012 Nov 16;6(3):462–71. doi: 10.1111/eva.12027 (PMC3673474; doi:10.1111/eva.12027)
Supplement: Data S1 — Raw AFLP data for Figs 1 and 2. [file eva0006-0462-sd1.xlsx]

## Sheet: Sheet1
Data S1. Raw AFLP data for Figure 1 and 2.
Biotype	Population ID	Allele 1	Allele 2	Allele 3	Allele 4	Allele 5	Allele 6	Allele 7	Allele 8	Allele 9	Allele 10	Allele 11	Allele 12	Allele 13	Allele 14	Allele 15	Allele 16	Allele 17	Allele 18	Allele 19	Allele 20	Allele 21	Allele 22	Allele 23	Allele 24	Allele 25	Allele 26	Allele 27	Allele 28	Allele 29	Allele 30	Allele 31	Allele 32	Allele 33	Allele 34	Allele 35	Allele 36	Allele 37	Allele 38	Allele 39	Allele 40	Allele 41	Allele 42	Allele 43	Allele 44	Allele 45	Allele 46	Allele 47	Allele 48
Hybrid	MI026-101	0	0	1	0	1	0	0	1	1	1	0	1	1	1	1	1	1	0	1	0	0	1	0	0	1	1	0	0	0	0	1	0	1	1	0	1	1	0	0	1	0	1	0	1	0	1	0	1
Hybrid	MI026-116	0	0	1	0	1	0	0	1	1	1	0	1	1	1	0	1	1	0	1	0	0	1	1	0	1	1	0	0	0	0	1	0	1	1	0	1	1	0	0	1	0	1	0	1	0	1	0	1
Hybrid	MI026-125	0	0	0	0	1	0	0	1	1	1	0	1	1	1	0	1	1	0	1	0	0	1	0	0	1	1	0	0	0	0	1	0	1	1	0	1	1	0	0	1	0	1	0	1	0	1	0	1
Hybrid	MI102-011	0	0	1	0	1	0	0	1	1	1	0	1	1	1	0	1	0	0	0	0	0	1	0	1	1	1	0	0	0	0	1	0	1	1	0	1	0	0	0	1	0	1	0	0	1	1	1	0
Hybrid	MI102-101	0	0	1	0	1	0	0	1	1	1	0	1	1	1	0	1	0	0	0	0	0	1	0	0	1	1	0	0	0	0	1	0	1	1	0	1	0	0	0	1	0	1	0	0	1	1	1	0
Hybrid	MI102-118	1	0	1	0	1	0	0	1	1	1	1	1	1	1	0	1	1	1	0	0	0	1	0	0	1	1	0	0	0	1	1	0	1	1	0	1	0	0	0	1	0	1	0	0	1	1	1	0
Hybrid	MI128-011	0	0	1	0	1	0	0	1	1	1	0	1	1	1	0	1	1	0	0	0	0	1	0	0	1	1	0	0	0	0	1	1	1	1	0	1	0	0	0	1	0	1	0	0	1	1	1	0
Hybrid	MI128-026	0	0	1	0	1	0	0	1	1	1	0	1	1	1	0	1	1	0	0	0	0	1	0	0	1	1	0	0	0	0	1	1	1	1	1	1	1	0	0	1	0	1	1	0	1	1	1	0
Hybrid	MI133-011	0	0	1	0	1	0	0	1	1	1	0	1	1	1	0	1	0	0	1	0	0	1	0	0	1	1	0	1	0	0	1	0	1	1	0	1	1	0	0	1	0	1	0	1	0	1	0	1
Hybrid	MI133-012	0	0	0	0	1	0	0	1	1	1	0	1	1	1	0	1	0	0	1	0	0	1	0	0	1	1	0	1	0	0	1	0	1	1	0	1	1	0	0	1	0	1	0	1	0	1	0	1
Hybrid	MI133-016	0	0	0	0	1	0	0	1	1	1	1	1	1	1	0	1	0	0	1	0	0	1	0	0	1	1	0	0	0	0	1	0	1	1	0	1	1	0	0	1	0	1	0	1	0	1	0	1
Hybrid	MI133-017	0	0	0	0	1	0	0	1	1	1	0	1	1	1	0	1	0	0	1	0	0	1	0	0	1	1	0	1	0	0	1	0	1	1	0	1	1	0	0	1	0	1	0	1	0	1	0	1
Hybrid	MI204-011	0	0	0	0	1	0	0	0	1	1	0	1	1	1	1	1	0	0	0	0	0	1	0	0	1	1	0	0	0	0	1	0	1	1	0	1	0	0	0	1	0	1	0	0	1	1	1	0
Hybrid	MI204-012	0	0	1	0	0	1	1	0	1	1	0	1	1	1	1	1	0	0	0	0	0	1	0	0	1	1	0	0	0	0	1	0	1	1	0	1	0	0	0	1	0	1	0	0	1	1	1	0
Hybrid	MI233-001	1	0	0	1	1	0	1	1	1	1	0	1	1	1	0	1	1	0	0	0	0	1	0	0	1	1	0	0	0	0	1	0	1	1	0	1	1	0	0	0	0	1	0	1	1	1	1	0
Hybrid	MI233-002	1	0	1	1	1	0	1	1	1	1	0	1	1	1	0	1	1	0	0	0	0	1	1	0	1	1	0	0	0	0	1	0	1	1	0	1	1	0	0	0	1	1	0	1	1	1	1	0
Hybrid	MI240-001	0	0	0	0	1	0	0	0	1	1	0	1	1	1	0	1	0	0	0	0	0	1	0	0	0	1	0	0	0	0	1	0	1	0	0	1	0	0	0	1	0	1	0	0	1	1	1	0
Hybrid	MI179-020	1	0	1	0	1	0	1	1	1	1	0	1	1	1	0	0	1	0	0	0	0	1	0	0	1	1	0	0	0	0	1	0	1	1	0	1	1	0	1	0	0	1	0	1	1	1	0	1
Hybrid	MI179-104	1	0	1	0	1	0	0	1	1	1	0	1	1	1	1	0	1	0	0	0	0	1	0	1	1	1	0	0	0	1	1	0	1	1	0	1	1	0	0	0	0	1	0	1	1	1	0	1
Hybrid	MI179-108	1	0	0	0	1	0	0	1	1	1	0	1	1	1	0	0	0	0	0	0	0	1	0	1	1	1	0	0	0	0	1	0	1	1	0	1	1	0	0	0	0	1	0	1	1	1	0	1
Hybrid	MI179-111	1	1	0	0	1	0	0	1	1	1	0	1	1	1	1	0	1	0	0	0	0	1	0	1	1	1	1	0	0	0	1	0	1	1	0	1	1	0	0	0	0	1	0	1	1	1	0	1
Hybrid	MI179-114	0	1	0	0	1	0	0	1	1	1	0	0	1	1	1	0	0	1	0	0	1	1	0	1	1	1	0	0	0	0	1	0	1	1	0	0	1	0	0	0	0	1	0	1	1	1	0	1
Hybrid	MI183-118	1	0	0	0	1	0	0	1	1	1	0	1	1	1	0	0	0	0	0	0	0	1	0	0	1	1	0	0	0	0	1	0	1	1	0	1	1	0	0	0	0	1	0	1	1	1	0	1
Hybrid	MI184-106	1	0	0	0	1	0	0	0	1	1	0	1	1	1	0	0	0	0	0	1	0	1	0	0	1	1	0	1	0	0	1	0	1	1	0	1	1	0	0	0	0	1	0	1	1	1	0	1
Hybrid	MI184-112	1	1	0	0	1	0	0	1	1	1	0	1	1	1	0	0	0	0	0	0	0	1	0	0	1	1	0	0	0	0	1	0	1	1	0	1	1	0	0	0	0	1	0	1	1	1	1	1
Hybrid	MI184-118	1	0	0	1	1	0	0	0	1	1	1	1	1	1	0	0	1	0	0	0	0	1	0	0	1	1	0	0	0	0	1	0	1	1	0	1	1	0	0	0	0	1	0	1	1	1	0	1
Hybrid	MI184-121	1	0	1	0	1	0	0	1	1	1	1	1	1	1	0	0	1	0	1	0	0	1	0	1	1	1	0	0	0	0	1	0	1	1	0	1	1	0	0	0	0	1	0	1	1	1	0	1
Hybrid	MI184-125	1	0	1	0	1	0	0	1	1	1	1	1	1	1	0	0	1	0	1	0	0	1	0	0	1	1	0	0	0	0	1	0	1	1	0	1	1	0	0	0	0	1	0	1	1	1	0	1
Hybrid	MI184-134	1	0	0	0	1	0	0	1	1	1	0	1	1	1	0	0	0	0	0	0	0	1	0	0	1	1	0	0	0	0	1	0	1	1	0	1	1	0	0	0	0	1	0	1	1	1	0	1
Hybrid	MI184-137	1	0	1	0	1	0	1	1	1	1	0	1	1	1	1	0	1	0	0	0	0	1	0	0	1	1	0	0	0	0	1	0	1	1	0	1	1	1	0	0	0	1	0	1	1	1	0	1
Hybrid	MI188-001	1	0	0	0	1	0	0	0	1	1	0	1	1	1	0	0	1	0	0	0	0	1	0	0	1	1	0	0	0	0	1	0	1	1	0	1	1	0	0	0	0	1	0	1	1	1	0	1
Hybrid	MI188-102	1	0	0	0	1	0	0	0	1	1	0	1	1	1	0	0	0	1	1	0	0	1	0	0	1	1	0	0	0	0	0	0	0	1	0	1	0	0	0	0	1	1	0	1	1	1	0	1
Hybrid	MI188-103	1	1	0	1	1	0	1	0	1	1	0	1	1	1	0	0	1	1	0	0	0	1	0	1	1	1	0	0	0	1	1	0	1	1	1	1	1	0	1	0	0	1	0	1	1	1	0	1
Hybrid	MI188-104	1	0	0	0	1	0	0	1	1	1	0	1	1	1	0	0	1	0	0	0	0	1	0	0	1	1	0	0	0	0	1	0	1	1	0	1	1	0	0	0	0	1	0	1	1	1	0	1
Hybrid	MI188-107	1	0	0	0	1	0	0	1	1	1	0	1	1	1	0	0	0	0	0	0	0	1	0	0	1	1	0	0	0	0	1	0	1	1	0	1	1	1	0	0	0	1	0	1	1	1	0	1
Hybrid	MI188-108	1	1	0	0	1	0	0	1	1	0	0	1	1	1	0	0	1	0	0	0	0	1	0	0	1	1	1	0	0	0	1	0	1	1	1	1	1	1	1	0	0	1	0	1	1	1	0	1
Hybrid	MI188-109	1	1	0	0	1	0	0	1	1	1	0	1	1	1	0	0	0	0	0	0	0	1	0	0	1	1	0	0	0	0	1	0	1	1	0	1	1	0	0	1	0	1	0	1	1	1	0	1
Hybrid	MI188-110	1	0	0	0	1	0	0	1	1	1	0	0	1	1	1	0	0	0	0	0	0	1	0	0	0	0	0	1	0	0	1	0	1	0	0	1	1	0	1	0	0	1	0	1	1	1	0	1
Hybrid	MI188-113	1	0	0	0	1	1	1	1	1	1	0	1	1	1	0	0	1	0	0	0	0	1	0	1	1	1	0	0	0	1	1	0	1	1	0	1	1	0	0	0	0	1	1	1	1	1	0	1
Hybrid	MI188-117	1	0	0	0	1	0	0	1	1	1	0	1	1	1	0	0	0	0	0	0	0	1	0	0	1	1	0	0	0	0	1	0	1	1	0	1	1	0	0	0	0	1	0	1	1	1	0	1
Hybrid	MI188-118	1	0	0	0	1	0	0	1	1	1	0	1	1	1	0	0	1	0	0	0	0	1	0	0	1	0	0	0	0	0	1	0	1	1	0	1	1	0	0	0	0	0	0	1	1	0	1	0
Hybrid	MI188-119	1	0	0	0	1	1	0	1	1	1	0	1	1	1	0	0	0	0	0	0	0	1	0	0	1	1	0	0	0	0	1	0	1	1	0	1	1	0	0	0	0	1	0	1	1	1	0	1
Hybrid	MI202-101	1	0	1	0	1	0	0	1	1	1	0	1	1	1	0	0	1	0	0	0	0	1	0	0	1	1	0	0	0	0	1	0	1	1	0	1	1	0	0	0	0	1	0	1	1	1	0	1
Hybrid	MI202-106	1	0	0	0	1	0	0	1	1	1	0	1	1	1	0	0	0	0	0	0	0	1	0	1	1	1	0	0	0	1	1	0	1	1	0	1	1	0	0	0	0	1	0	1	1	1	0	1
Hybrid	MI202-107	1	0	0	0	1	0	0	1	1	1	0	1	1	1	0	0	1	0	0	0	0	1	0	0	1	1	0	0	0	0	1	0	1	1	0	1	1	0	0	0	0	1	0	1	1	1	0	1
Hybrid	MI202-109	1	0	0	0	1	0	0	1	1	1	0	1	1	1	0	0	0	0	0	0	1	1	0	0	1	1	0	0	0	1	1	0	1	1	0	1	1	0	0	0	0	1	0	1	1	1	0	1
Hybrid	MI202-112	1	0	0	0	1	0	0	1	1	1	0	1	1	1	0	0	1	0	0	0	0	1	0	0	1	1	0	0	0	1	1	0	1	1	0	1	1	0	0	0	0	1	0	1	1	1	1	1
Hybrid	MI202-115	1	0	0	0	1	0	0	0	1	1	0	1	1	1	0	0	0	0	1	0	1	1	0	1	1	1	0	0	1	0	1	1	1	0	0	1	1	0	0	0	1	1	0	1	1	1	0	1
Hybrid	MI202-118	1	0	0	0	1	0	0	1	1	1	0	1	1	1	0	0	0	0	0	0	0	1	0	0	1	1	0	0	0	1	1	0	1	1	0	1	1	0	0	0	0	1	1	1	1	1	0	1
Hybrid	MI202-119	1	0	0	0	1	0	0	1	1	1	0	1	1	1	0	0	0	0	0	0	0	1	0	0	1	1	0	1	0	1	1	0	1	1	0	1	1	0	0	0	1	1	0	1	1	1	1	1
Hybrid	WI125-105	1	0	1	0	1	0	0	1	1	1	0	1	1	1	0	0	0	0	0	1	0	1	0	1	1	1	0	0	0	0	1	0	1	1	0	1	1	0	0	1	0	1	0	1	1	1	0	1
Hybrid	WI125-110	1	0	1	0	1	0	0	1	1	1	0	0	1	1	0	0	0	0	0	0	0	1	0	0	1	1	1	0	0	0	1	0	1	1	0	1	1	0	1	1	1	1	0	0	1	1	0	1
Hybrid	WI125-113	1	0	0	0	1	0	0	1	1	1	0	1	1	0	0	0	0	0	0	0	0	1	0	0	1	1	0	0	0	0	1	0	1	1	0	1	1	0	0	1	0	1	0	1	1	1	0	1
Hybrid	MI121-003	1	0	0	0	1	0	0	1	1	1	0	1	1	1	0	0	1	0	0	0	0	1	0	1	1	1	0	0	0	0	1	0	1	1	0	1	1	0	0	0	0	1	0	1	1	1	0	1
EWM	MI101-012	0	0	0	0	1	0	0	0	1	1	0	1	0	0	0	0	0	0	1	0	0	0	0	1	0	1	0	0	0	0	0	1	1	0	0	1	1	0	0	0	0	1	0	0	1	0	1	0
EWM	MI101-013	0	0	0	0	1	0	0	0	1	1	0	1	0	0	0	0	0	0	1	0	0	0	0	0	0	1	0	0	0	0	0	1	1	0	0	1	0	0	0	0	0	1	0	0	1	0	1	0
EWM	MI101-014	0	0	0	0	1	0	0	0	1	1	1	1	0	0	0	0	0	0	1	0	0	0	0	0	0	1	0	0	0	0	0	1	1	0	0	1	0	0	0	0	0	1	0	0	1	0	1	0
EWM	MI101-042	0	0	0	0	1	0	0	1	1	1	1	1	0	0	0	1	1	0	1	0	0	0	0	0	0	0	0	0	0	1	0	1	1	0	0	1	0	0	0	0	0	1	0	0	1	0	1	0
EWM	MI101-046	0	0	0	0	1	0	0	0	1	1	1	1	0	0	0	0	1	0	1	0	0	1	0	0	0	0	0	0	0	0	0	1	1	0	0	1	0	0	0	0	0	1	0	0	1	0	1	0
EWM	MI101-047	0	0	1	0	1	0	0	0	1	1	1	1	0	0	0	0	1	0	1	0	0	1	0	0	0	0	0	0	0	0	0	1	1	0	0	1	0	0	0	0	0	1	0	0	1	0	1	0
EWM	MI116-014	1	0	1	0	1	0	0	0	1	1	1	1	1	1	0	1	1	0	1	1	0	0	0	1	0	1	0	0	0	0	0	1	1	1	0	1	1	0	0	0	0	1	0	1	1	1	0	1
EWM	MI116-051	1	0	0	0	1	0	1	0	1	1	0	1	1	1	0	1	1	0	1	0	0	0	0	0	0	0	0	0	0	1	0	0	1	1	0	1	1	0	0	0	0	1	1	0	1	1	0	0
EWM	MI116-056	1	0	0	0	1	0	1	0	1	1	1	1	1	1	0	1	1	0	1	0	0	0	0	0	0	0	0	0	0	0	0	0	1	0	0	1	1	0	0	0	0	1	0	0	1	1	0	0
EWM	MI116-057	1	0	1	0	1	0	1	0	1	1	1	1	1	1	0	1	1	0	1	0	0	0	0	0	0	0	0	1	0	0	1	0	1	0	1	1	1	0	0	0	0	1	1	0	1	1	0	0
EWM	MI116-059	1	0	0	0	1	0	1	0	1	1	1	1	1	1	0	1	1	0	1	0	0	0	0	0	0	0	0	0	0	0	0	0	1	0	0	1	1	0	0	0	0	1	0	0	1	1	0	0
EWM	MI116-061	1	1	1	0	1	1	1	0	1	1	1	1	1	1	0	1	1	0	1	1	1	1	0	0	0	1	0	0	0	1	1	0	1	0	1	1	1	0	1	0	0	1	0	1	1	1	0	0
EWM	MI116-062	1	0	0	0	1	0	1	0	1	1	1	1	1	1	0	1	1	1	1	0	0	0	0	0	0	0	1	0	0	0	0	0	1	0	0	1	1	0	0	0	0	1	0	0	1	1	0	0
EWM	MI116-063	1	0	1	0	1	0	1	0	1	1	1	1	1	1	0	1	1	0	1	0	0	0	0	0	0	0	0	0	0	0	0	0	1	0	0	1	1	0	0	0	0	1	0	0	1	1	0	0
EWM	MI116-064	1	0	0	0	1	0	1	0	1	1	1	1	1	1	0	1	1	0	1	0	0	0	0	0	0	0	0	0	0	0	0	0	1	0	0	1	1	0	0	0	0	1	0	0	1	1	0	0
EWM	MI134-031	0	0	1	0	1	0	1	1	1	1	1	1	1	1	1	1	1	0	1	0	0	0	0	0	0	0	0	0	0	0	0	1	1	0	1	1	0	1	0	0	0	1	0	0	1	0	1	0
EWM	MI134-036	0	0	1	0	1	0	1	1	1	1	1	1	1	1	1	1	1	0	1	0	0	0	0	0	0	0	0	0	0	0	0	1	1	0	1	1	0	1	0	0	0	1	0	0	1	0	1	0
EWM	MI134-047	0	0	1	0	1	0	1	1	1	1	1	1	1	1	1	1	1	0	1	0	0	0	1	0	0	0	0	0	0	0	0	1	1	0	1	1	0	1	0	0	0	1	0	0	1	0	1	0
EWM	MI137-011	1	0	1	0	1	0	0	0	1	1	1	1	1	0	0	1	1	0	1	0	0	0	0	0	0	0	0	0	0	0	0	1	1	0	0	1	1	0	0	0	0	1	0	0	1	1	0	0
EWM	MI140-011	1	0	1	0	1	0	0	0	1	1	1	1	1	1	0	1	1	0	1	0	0	0	0	0	0	0	0	0	0	0	0	1	1	0	0	1	1	0	0	0	0	1	0	0	1	1	0	0
EWM	MI140-012	1	0	1	0	1	0	0	0	1	1	1	1	1	1	0	1	1	0	1	0	0	0	0	0	0	0	0	0	0	0	0	1	1	0	0	1	1	0	0	0	0	1	0	0	1	1	0	0
EWM	MI147-101	1	0	0	0	1	0	0	0	1	1	0	1	1	1	0	1	0	0	1	0	0	0	0	0	0	1	0	0	0	0	0	0	1	0	0	1	1	0	0	0	0	1	0	0	1	1	0	0
EWM	MI147-104	1	0	0	0	1	0	0	0	1	1	0	1	1	1	0	1	0	0	1	0	0	1	0	0	0	1	0	0	0	0	0	0	1	0	0	1	1	0	0	0	0	1	0	0	1	1	0	0
EWM	MI147-114	1	0	0	0	1	0	0	0	1	1	0	1	1	1	0	1	0	1	1	0	0	0	0	0	0	1	0	0	0	0	0	0	1	0	1	1	1	0	0	0	0	1	1	0	1	1	0	0
EWM	MI147-122	1	0	0	0	1	0	0	0	1	1	0	1	1	1	0	1	0	0	1	0	0	1	0	0	0	1	0	0	0	0	0	0	1	0	0	1	1	0	0	0	0	1	0	1	1	1	0	0
EWM	MI152-020	1	0	0	0	1	0	0	0	1	1	0	1	1	0	0	1	0	0	1	0	0	1	0	0	0	0	0	0	0	0	0	0	1	0	0	1	1	0	0	0	0	1	0	0	1	1	0	0
EWM	MI152-101	1	0	1	0	1	0	0	0	1	1	1	1	1	0	0	1	0	0	1	0	0	1	0	0	0	1	0	0	0	0	0	0	1	1	0	1	1	0	0	0	0	1	0	0	1	1	0	0
EWM	MI152-109	1	0	0	0	1	0	0	0	1	1	0	1	1	1	0	1	0	0	1	0	0	0	0	0	0	1	0	0	0	0	0	0	1	0	0	1	1	0	0	0	0	1	0	0	1	1	0	0
EWM	MI152-113	1	0	0	0	1	0	0	0	1	1	1	1	1	0	0	1	0	0	1	0	0	0	0	0	1	0	0	0	0	0	0	0	1	0	0	1	1	0	0	0	0	1	0	0	1	1	0	0
EWM	MI152-117	1	0	1	0	1	0	0	0	1	1	0	1	1	0	0	1	0	0	1	0	0	1	0	0	1	0	0	0	0	0	1	1	1	0	0	1	1	0	0	0	0	1	0	0	1	1	0	0
EWM	MI152-118	1	0	1	0	1	0	0	1	0	1	0	1	1	0	0	1	0	0	1	0	0	1	0	0	1	0	0	0	0	0	1	0	0	0	1	1	1	0	0	0	0	1	0	0	1	1	0	0
EWM	MI154-101	1	0	0	0	1	0	1	0	1	1	0	1	1	1	0	0	1	0	1	0	0	1	0	0	0	0	0	1	0	0	0	0	1	0	0	1	1	0	0	0	0	1	0	0	1	1	0	0
EWM	MI154-103	1	0	0	0	1	0	0	0	1	1	0	1	1	0	0	1	0	0	1	0	0	1	0	0	0	0	0	0	0	0	0	0	1	0	0	1	1	0	0	0	0	1	0	0	1	1	0	0
EWM	MI154-104	1	0	0	1	1	0	1	0	1	1	0	1	1	1	0	1	0	0	1	0	1	0	0	0	0	0	0	0	0	0	0	0	1	1	0	1	1	0	0	0	0	1	0	0	1	1	0	0
EWM	MI154-107	1	1	0	0	1	0	0	0	1	1	0	1	1	0	0	1	0	0	1	0	0	0	0	0	0	0	0	1	0	0	0	0	1	0	0	1	1	0	0	1	0	1	0	0	1	1	0	0
EWM	MI154-108	1	1	0	1	1	0	0	0	1	1	0	1	1	0	0	1	0	0	1	0	0	0	0	0	0	0	0	1	0	0	0	0	1	0	0	1	1	0	0	0	0	1	0	0	1	1	0	0
EWM	MI154-109	1	0	0	1	1	0	0	0	1	1	0	1	1	0	0	1	0	0	1	0	0	1	0	0	1	0	0	0	0	0	0	0	1	1	0	1	1	0	0	0	0	1	0	0	1	1	0	0
EWM	MI154-112	1	0	0	0	1	0	0	0	1	1	0	1	1	0	0	1	0	0	1	0	0	0	0	0	0	0	0	1	0	0	0	0	1	0	0	1	1	0	0	0	0	1	0	0	1	1	0	0
EWM	MI156-011	1	0	1	0	1	0	0	0	1	1	1	1	1	1	0	1	1	0	1	1	0	1	0	0	0	0	0	0	0	0	0	1	1	0	0	1	1	0	0	0	0	1	0	0	1	1	0	0
EWM	MI169-021	1	0	0	0	1	0	0	0	1	1	1	1	1	1	0	1	1	0	1	0	0	0	0	0	0	0	0	0	0	0	0	1	1	0	0	1	1	0	0	0	0	1	0	0	1	1	0	0
EWM	MI169-026	1	0	0	0	1	0	0	0	1	1	1	1	1	1	0	1	1	0	1	0	0	0	0	0	0	0	0	0	0	0	0	1	1	0	0	1	1	0	0	0	0	1	0	0	1	1	0	0
EWM	MI169-027	1	0	0	0	1	0	0	0	1	1	1	1	1	1	0	1	1	0	1	0	0	0	0	0	0	0	0	0	0	0	0	1	1	0	0	1	1	0	0	0	0	1	0	0	1	1	0	0
EWM	MI173-002	1	0	0	0	1	0	0	0	1	1	0	1	1	0	0	1	0	0	1	0	0	1	0	0	0	0	0	1	0	0	0	0	1	0	0	1	1	0	0	0	0	1	0	0	1	1	0	0
EWM	MI196-007	1	0	0	0	1	0	0	0	1	1	0	1	1	1	0	1	0	0	1	0	0	1	0	0	0	1	0	0	0	0	0	0	1	1	0	1	1	0	0	0	0	1	0	0	1	1	0	0
EWM	MI201-007	1	0	0	0	1	0	0	0	1	1	0	1	1	0	0	1	0	0	1	0	0	0	0	0	0	1	0	0	0	0	0	0	1	1	0	1	1	0	0	0	0	1	0	1	1	1	0	0
EWM	MI201-101	1	0	1	0	1	0	0	0	1	1	1	1	1	1	0	1	0	0	1	0	0	0	0	1	0	1	0	1	0	1	0	0	1	1	0	1	1	0	0	1	0	1	0	0	1	1	0	0
EWM	MI201-104	1	0	0	0	1	0	0	0	1	1	1	1	1	0	0	1	0	0	1	0	0	0	0	0	0	1	0	1	0	1	0	0	1	1	1	1	1	0	0	0	0	1	1	1	1	1	0	0
EWM	MI201-117	1	0	1	0	1	0	0	0	1	1	1	1	1	1	0	1	0	0	1	0	0	0	1	0	0	1	0	0	0	0	0	0	1	1	0	1	1	0	0	0	0	1	0	0	1	1	0	0
EWM	MI201-121	1	0	1	0	1	0	0	0	1	1	1	1	1	1	0	1	1	0	1	0	0	1	0	0	0	0	0	0	0	1	0	0	1	1	0	1	1	0	0	0	0	1	0	0	1	1	0	0
EWM	MI201-125	1	0	1	0	1	0	0	0	1	1	1	1	1	0	0	1	1	0	1	0	0	0	1	0	0	1	1	0	0	1	1	0	1	1	0	1	1	1	0	1	0	1	1	1	1	1	0	0
EWM	MI201-127	1	0	0	0	1	0	0	0	1	1	0	1	1	0	0	1	1	0	1	0	1	0	1	1	0	0	1	0	0	1	1	0	1	1	0	1	1	1	0	0	0	1	1	0	1	1	0	1
[truncated: 51 more columns]
