# Supplementary material for: Hybrid watermilfoil lineages are more invasive and less sensitive to a commonly used herbicide than their exotic parent (Eurasian watermilfoil)
Source: Evol Appl. 2012 Nov 16;6(3):462–71. doi: 10.1111/eva.12027 (PMC3673474; doi:10.1111/eva.12027)
Supplement: Data S2 — Raw data from 2,4-D sensitivity assay. [file eva0006-0462-sd2.xlsx]

## Sheet: Data S2
Data S1. Raw data from 2,4-D sensitivity assay
Menominee River Watershed - Gained Length				Menominee River Watershed - Length Treated/ Length Control				Lower Peninsula MI - Gained Length				Lower Peninsula MI - Length Treated/ Length Control
Biotype	Treatment	Population	Length Gained	Biotype	Treatment	Population	Length Treated / Length Control	Biotype	Treatment	Population	Length Gained	Biotype	Treatment	Population	Length Treated / Length Control
EWM	0µg/L	MI196	40.8	EWM	100µg/L	MI196	0.451571	EWM	0µg/L	MI140	34.5	EWM	200µg/L	MI137	0.580913
EWM	0µg/L	MI196	35.6	EWM	100µg/L	MI196	1.00131	EWM	0µg/L	MI140	36.9	EWM	200µg/L	MI137	0.361826
EWM	0µg/L	MI196	26.7	EWM	100µg/L	MI196	0.611911	EWM	0µg/L	MI140	39.5	EWM	200µg/L	MI137	0.361826
EWM	0µg/L	MI196	23.4	EWM	100µg/L	MI196	1.08312	EWM	0µg/L	MI140	48.8	EWM	200µg/L	MI137	0.537759
EWM	0µg/L	MI196	26.3	EWM	100µg/L	MI196	0.712743	EWM	200µg/L	MI140	11.7	EWM	200µg/L	MI101	0.728111
EWM	0µg/L	MI152	14.9	EWM	100µg/L	MI152	0.809935	EWM	200µg/L	MI140	28.7	EWM	200µg/L	MI101	0.423963
EWM	0µg/L	MI152	13.2	EWM	100µg/L	MI152	1.46868	EWM	200µg/L	MI140	10.4	EWM	200µg/L	MI101	1.21659
EWM	0µg/L	MI152	19.6	EWM	100µg/L	MI152	0.809935	EWM	200µg/L	MI140	37	EWM	200µg/L	MI101	0.62212
EWM	0µg/L	MI152	22.4	EWM	100µg/L	MI152	0.788337	EWM	500µg/L	MI140	11.5	EWM	200µg/L	MI173	0.503906
EWM	0µg/L	MI152	22.5	EWM	100µg/L	MI152	0.693642	EWM	500µg/L	MI140	3.6	EWM	200µg/L	MI173	1.39844
EWM	0µg/L	MI201	31.2	EWM	100µg/L	MI201	0.971821	EWM	500µg/L	MI140	11.7	EWM	200µg/L	MI173	0.410156
EWM	0µg/L	MI201	26	EWM	100µg/L	MI201	1.01517	EWM	500µg/L	MI140	6.9	EWM	200µg/L	MI173	0.597656
EWM	0µg/L	MI201	12	EWM	100µg/L	MI201	0.29263	EWM	0µg/L	MI101	22	EWM	200µg/L	MI140	0.293049
EWM	0µg/L	MI201	37.4	EWM	100µg/L	MI201	0.906792	EWM	0µg/L	MI101	45.1	EWM	200µg/L	MI140	0.718848
EWM	0µg/L	MI201	31.8	EWM	100µg/L	MI201	0.761948	EWM	0µg/L	MI101	15.7	EWM	200µg/L	MI140	0.260488
EWM	0µg/L	MI154	16.6	EWM	100µg/L	MI154	1.22182	EWM	0µg/L	MI101	4	EWM	200µg/L	MI140	0.926738
EWM	0µg/L	MI154	35	EWM	100µg/L	MI154	0.18936	EWM	200µg/L	MI101	15.8	EWM	200µg/L	MI147	0.538037
EWM	0µg/L	MI154	16.3	EWM	100µg/L	MI154	1.1587	EWM	200µg/L	MI101	9.2	EWM	200µg/L	MI147	0.610805
EWM	0µg/L	MI154	17.8	EWM	100µg/L	MI154	0.897205	EWM	200µg/L	MI101	26.4	EWM	200µg/L	MI147	0.749724
EWM	0µg/L	MI154	25.2	EWM	150µg/L	MI188	0.530105	EWM	200µg/L	MI101	13.5	EWM	200µg/L	MI147	0.284454
EWM	100µg/L	MI196	13.8	EWM	150µg/L	MI196	0.317408	EWM	500µg/L	MI101	4.2	EWM	200µg/L	MI156	0.612144
EWM	100µg/L	MI196	30.6	EWM	150µg/L	MI196	0.284686	EWM	500µg/L	MI101	20.9	EWM	200µg/L	MI156	1.22924
EWM	100µg/L	MI196	18.7	EWM	150µg/L	MI196	0.369764	EWM	500µg/L	MI101	3.3	EWM	200µg/L	MI156	0.733581
EWM	100µg/L	MI196	33.1	EWM	150µg/L	MI196	0.222513	EWM	500µg/L	MI101	7.2	EWM	200µg/L	MI156	0.327138
EWM	100µg/L	MI152	13.2	EWM	150µg/L	MI152	0.296976	EWM	0µg/L	MI134	36.4	EWM	200µg/L	MI169	1.54054
EWM	100µg/L	MI152	15	EWM	150µg/L	MI152	0.556156	EWM	0µg/L	MI134	39.8	EWM	200µg/L	MI169	1.32883
EWM	100µg/L	MI152	27.2	EWM	150µg/L	MI152	0.966523	EWM	0µg/L	MI134	27.9	EWM	200µg/L	MI169	0.572072
EWM	100µg/L	MI152	15	EWM	150µg/L	MI152	0.680346	EWM	0µg/L	MI134	33.7	EWM	200µg/L	MI169	1.11712
EWM	100µg/L	MI152	14.6	EWM	150µg/L	MI152	0.307775	EWM	200µg/L	MI134	15.4	EWM	200µg/L	MI134	0.447025
EWM	100µg/L	MI201	19.2	EWM	150µg/L	MI201	0.953757	EWM	200µg/L	MI134	18.9	EWM	200µg/L	MI134	0.548621
EWM	100µg/L	MI201	26.9	EWM	150µg/L	MI201	0.856214	EWM	200µg/L	MI134	19.2	EWM	200µg/L	MI134	0.557329
EWM	100µg/L	MI201	28.1	EWM	150µg/L	MI201	0.404624	EWM	200µg/L	MI134	40.7	EWM	200µg/L	MI134	1.18142
EWM	100µg/L	MI201	8.1	EWM	150µg/L	MI201	0.350434	EWM	500µg/L	MI134	15.7	EWM	200µg/L	MI116	0.363395
EWM	100µg/L	MI201	25.1	EWM	150µg/L	MI201	0.830925	EWM	500µg/L	MI134	5.9	EWM	200µg/L	MI116	0.419098
EWM	100µg/L	MI154	16.9	EWM	150µg/L	MI154	0.279531	EWM	500µg/L	MI134	17.4	EWM	200µg/L	MI116	0.535809
EWM	100µg/L	MI154	27.1	EWM	150µg/L	MI154	0.604148	EWM	500µg/L	MI134	3.7	EWM	200µg/L	MI116	0.376658
EWM	100µg/L	MI154	4.2	EWM	150µg/L	MI154	0.527502	EWM	0µg/L	MI169	2.2	EWM	500µg/L	MI137	0.288797
EWM	100µg/L	MI154	25.7	EWM	150µg/L	MI154	0.770965	EWM	0µg/L	MI169	24.4	EWM	500µg/L	MI137	0.112863
EWM	100µg/L	MI154	19.9	EWM	150µg/L	MI154	0.302074	EWM	0µg/L	MI169	37.9	EWM	500µg/L	MI137	0.26556
EWM	150µg/L	MI196	16.2	EWM	200µg/L	MI196	0.772251	EWM	0µg/L	MI169	24.3	EWM	500µg/L	MI137	0.106224
EWM	150µg/L	MI196	9.7	EWM	200µg/L	MI196	0.229058	EWM	200µg/L	MI169	34.2	EWM	500µg/L	MI101	0.193548
EWM	150µg/L	MI196	8.7	EWM	200µg/L	MI196	0.431937	EWM	200µg/L	MI169	29.5	EWM	500µg/L	MI101	0.963134
EWM	150µg/L	MI196	11.3	EWM	200µg/L	MI196	0.20288	EWM	200µg/L	MI169	12.7	EWM	500µg/L	MI101	0.152074
EWM	150µg/L	MI196	6.8	EWM	200µg/L	MI196	0.0719895	EWM	200µg/L	MI169	24.8	EWM	500µg/L	MI101	0.331797
EWM	150µg/L	MI152	5.5	EWM	200µg/L	MI152	0.674946	EWM	500µg/L	MI169	10.7	EWM	500µg/L	MI173	0.429687
EWM	150µg/L	MI152	10.3	EWM	200µg/L	MI152	0.25378	EWM	500µg/L	MI169	18.4	EWM	500µg/L	MI173	0.0664063
EWM	150µg/L	MI152	17.9	EWM	200µg/L	MI152	0.637149	EWM	500µg/L	MI169	17.7	EWM	500µg/L	MI173	0.164063
EWM	150µg/L	MI152	12.6	EWM	200µg/L	MI152	0.842333	EWM	500µg/L	MI169	23.4	EWM	500µg/L	MI173	1.0625
EWM	150µg/L	MI152	5.7	EWM	200µg/L	MI152	0.302376	EWM	0µg/L	MI116	56.9	EWM	500µg/L	MI140	0.28804
EWM	150µg/L	MI201	26.4	EWM	200µg/L	MI201	0.307081	EWM	0µg/L	MI116	33.6	EWM	500µg/L	MI140	0.0901691
EWM	150µg/L	MI201	23.7	EWM	200µg/L	MI201	0.762283	EWM	0µg/L	MI116	25.1	EWM	500µg/L	MI140	0.293049
EWM	150µg/L	MI201	11.2	EWM	200µg/L	MI201	0.17341	EWM	0µg/L	MI116	35.2	EWM	500µg/L	MI140	0.172824
EWM	150µg/L	MI201	9.7	EWM	200µg/L	MI201	0.736994	EWM	200µg/L	MI116	13.7	EWM	500µg/L	MI147	0.185226
EWM	150µg/L	MI201	23	EWM	200µg/L	MI201	0.234827	EWM	200µg/L	MI116	15.8	EWM	500µg/L	MI147	0.141125
EWM	150µg/L	MI154	6.2	EWM	200µg/L	MI154	0.225428	EWM	200µg/L	MI116	20.2	EWM	500µg/L	MI147	0.108049
EWM	150µg/L	MI154	13.4	EWM	200µg/L	MI154	0.302074	EWM	200µg/L	MI116	14.2	EWM	500µg/L	MI147	0.227122
EWM	150µg/L	MI154	11.7	EWM	200µg/L	MI154	0	EWM	500µg/L	MI116	6	EWM	500µg/L	MI156	0.753408
EWM	150µg/L	MI154	17.1	EWM	200µg/L	MI154	0.18936	EWM	500µg/L	MI116	6	EWM	500µg/L	MI156	0.285006
EWM	150µg/L	MI154	6.7	EWM	200µg/L	MI154	0.392245	EWM	500µg/L	MI116	14.2	EWM	500µg/L	MI156	0.490706
EWM	200µg/L	MI196	23.6	EWM	500µg/L	MI196	0.265052	EWM	500µg/L	MI116	15.8	EWM	500µg/L	MI156	0.118959
EWM	200µg/L	MI196	7	EWM	500µg/L	MI196	0.121073	EWM	0µg/L	MI137	42.1	EWM	500µg/L	MI169	0.481982
EWM	200µg/L	MI196	13.2	EWM	500µg/L	MI196	0.137435	EWM	0µg/L	MI137	30.2	EWM	500µg/L	MI169	0.828829
EWM	200µg/L	MI196	6.2	EWM	500µg/L	MI196	0.186518	EWM	0µg/L	MI137	21.9	EWM	500µg/L	MI169	0.797297
EWM	200µg/L	MI196	2.2	EWM	500µg/L	MI196	0.258508	EWM	0µg/L	MI137	26.3	EWM	500µg/L	MI169	1.05405
EWM	200µg/L	MI152	12.5	EWM	500µg/L	MI152	0.172786	EWM	200µg/L	MI137	17.5	EWM	500µg/L	MI134	0.455733
EWM	200µg/L	MI152	4.7	EWM	500µg/L	MI152	0.145788	EWM	200µg/L	MI137	10.9	EWM	500µg/L	MI134	0.171263
EWM	200µg/L	MI152	11.8	EWM	500µg/L	MI152	0.037797	EWM	200µg/L	MI137	10.9	EWM	500µg/L	MI134	0.50508
EWM	200µg/L	MI152	15.6	EWM	500µg/L	MI152	0	EWM	200µg/L	MI137	16.2	EWM	500µg/L	MI134	0.107402
EWM	200µg/L	MI152	5.6	EWM	500µg/L	MI152	0.0917927	EWM	500µg/L	MI137	8.7	EWM	500µg/L	MI116	0.159151
EWM	200µg/L	MI201	8.5	EWM	500µg/L	MI201	0.245665	EWM	500µg/L	MI137	3.4	EWM	500µg/L	MI116	0.159151
EWM	200µg/L	MI201	21.1	EWM	500µg/L	MI201	0.180636	EWM	500µg/L	MI137	8	EWM	500µg/L	MI116	0.376658
EWM	200µg/L	MI201	4.8	EWM	500µg/L	MI201	0.494942	EWM	500µg/L	MI137	3.2	EWM	500µg/L	MI116	0.419098
EWM	200µg/L	MI201	20.4	EWM	500µg/L	MI201	0.169798	EWM	0µg/L	MI156	39.8	hybrid	200µg/L	MI128	0.840947
EWM	200µg/L	MI201	6.5	EWM	500µg/L	MI201	0.151734	EWM	0µg/L	MI156	62.6	hybrid	200µg/L	MI128	0.774904
EWM	200µg/L	MI154	5	Hybrid	100µg/L	MI026	0.837237	EWM	0µg/L	MI156	28.7	hybrid	200µg/L	MI128	1.0743
EWM	200µg/L	MI154	6.7	Hybrid	100µg/L	MI026	1.16511	EWM	0µg/L	MI156	30.3	hybrid	200µg/L	MI128	0.484315
EWM	200µg/L	MI154	0	Hybrid	100µg/L	MI026	0.564012	EWM	200µg/L	MI156	24.7	hybrid	200µg/L	MI133	0.696341
EWM	200µg/L	MI154	4.2	Hybrid	100µg/L	MI026	0.478142	EWM	200µg/L	MI156	49.6	hybrid	200µg/L	MI133	0.679956
EWM	200µg/L	MI154	8.7	Hybrid	100µg/L	MI026	0.595238	EWM	200µg/L	MI156	29.6	hybrid	200µg/L	MI133	1.43528
EWM	500µg/L	MI196	8.1	Hybrid	100µg/L	WI125	1.03633	EWM	200µg/L	MI156	13.2	hybrid	200µg/L	MI133	0.748771
EWM	500µg/L	MI196	3.7	Hybrid	100µg/L	WI125	0.887285	EWM	500µg/L	MI156	30.4	hybrid	200µg/L	MI204	1.5542
EWM	500µg/L	MI196	4.2	Hybrid	100µg/L	WI125	0.791803	EWM	500µg/L	MI156	11.5	hybrid	200µg/L	MI204	1.64921
EWM	500µg/L	MI196	5.7	Hybrid	100µg/L	WI125	0.633442	EWM	500µg/L	MI156	19.8	hybrid	200µg/L	MI204	1.18149
EWM	500µg/L	MI196	7.9	Hybrid	100µg/L	WI125	0.789474	EWM	500µg/L	MI156	4.8	hybrid	200µg/L	MI204	1.51523
EWM	500µg/L	MI152	3.2	Hybrid	100µg/L	MI184	1.26991	EWM	0µg/L	MI173	23.1	hybrid	200µg/L	MI233	0.759545
EWM	500µg/L	MI152	2.7	Hybrid	100µg/L	MI184	1.19027	EWM	0µg/L	MI173	31.4	hybrid	200µg/L	MI233	0.825854
EWM	500µg/L	MI152	0.7	Hybrid	100µg/L	MI184	0.983642	EWM	0µg/L	MI173	27.1	hybrid	200µg/L	MI233	1.0067
EWM	500µg/L	MI152	0	Hybrid	100µg/L	MI184	0.858803	EWM	0µg/L	MI173	20.8	hybrid	200µg/L	MI240	0.703042
EWM	500µg/L	MI152	1.7	Hybrid	100µg/L	MI184	0.449849	EWM	200µg/L	MI173	12.9	hybrid	200µg/L	MI240	0.755191
EWM	500µg/L	MI201	6.8	Hybrid	100µg/L	MI179	1.42349	EWM	200µg/L	MI173	35.8	hybrid	200µg/L	MI240	0.59295
EWM	500µg/L	MI201	5	Hybrid	100µg/L	MI179	0.932274	EWM	200µg/L	MI173	10.5	hybrid	200µg/L	MI240	1.16079
EWM	500µg/L	MI201	13.7	Hybrid	100µg/L	MI179	0.83403	EWM	200µg/L	MI173	15.3	hybrid	200µg/L	MI102	1.43213
EWM	500µg/L	MI201	4.7	Hybrid	100µg/L	MI179	1.19774	EWM	500µg/L	MI173	11	hybrid	200µg/L	MI102	1.06351
EWM	500µg/L	MI201	4.2	Hybrid	100µg/L	MI179	1.05351	EWM	500µg/L	MI173	1.7	hybrid	200µg/L	MI102	0.794521
Hybrid	0µg/L	MI026	42.2	Hybrid	100µg/L	MI202	1.13942	EWM	500µg/L	MI173	4.2	hybrid	200µg/L	MI102	0.632628
Hybrid	0µg/L	MI026	48.6	Hybrid	100µg/L	MI202	1.47356	EWM	500µg/L	MI173	27.2	hybrid	500µg/L	MI128	0.884975
Hybrid	0µg/L	MI026	47.5	Hybrid	100µg/L	MI202	0.901442	EWM	0µg/L	MI147	57.7	hybrid	500µg/L	MI128	0.3082
Hybrid	0µg/L	MI026	68.3	Hybrid	100µg/L	MI202	1.03365	EWM	0µg/L	MI147	46.7	hybrid	500µg/L	MI128	1.20859
Hybrid	0µg/L	MI026	49.6	Hybrid	100µg/L	MI202	0.713942	EWM	0µg/L	MI147	43.3	hybrid	500µg/L	MI128	0.774904
Hybrid	0µg/L	WI125	43.9	Hybrid	100µg/L	MI188	1.16704	EWM	0µg/L	MI147	33.7	hybrid	500µg/L	MI133	0.735664
Hybrid	0µg/L	WI125	36.7	Hybrid	100µg/L	MI188	0.849269	EWM	200µg/L	MI147	24.4	hybrid	500µg/L	MI133	0.571819
Hybrid	0µg/L	WI125	63.6	Hybrid	100µg/L	MI188	1.22328	EWM	200µg/L	MI147	27.7	hybrid	500µg/L	MI133	0.996177
Hybrid	0µg/L	WI125	42.4	Hybrid	100µg/L	MI188	0.950506	EWM	200µg/L	MI147	34	hybrid	500µg/L	MI133	0.645549
Hybrid	0µg/L	WI125	28.1	Hybrid	100µg/L	MI188	1.16423	EWM	200µg/L	MI147	19.9	hybrid	500µg/L	MI204	1.257
Hybrid	0µg/L	MI184	43	Hybrid	150µg/L	MI154	0.647931	EWM	500µg/L	MI147	8.4	hybrid	500µg/L	MI204	1.66139
Hybrid	0µg/L	MI184	34.2	Hybrid	150µg/L	MI026	0.497658	EWM	500µg/L	MI147	6.4	hybrid	500µg/L	MI204	0.643118
Hybrid	0µg/L	MI184	76.9	Hybrid	150µg/L	MI026	0.772834	EWM	500µg/L	MI147	4.9	hybrid	500µg/L	MI204	0.911084
Hybrid	0µg/L	MI184	47.3	Hybrid	150µg/L	MI026	1.11632	EWM	500µg/L	MI147	10.3	hybrid	500µg/L	MI233	1.26792
Hybrid	0µg/L	MI184	30.9	Hybrid	150µg/L	MI026	0.649883	hybrid	0µg/L	MI133	51.4	hybrid	500µg/L	MI233	0.598794
Hybrid	0µg/L	MI179	58.6	Hybrid	150µg/L	MI026	1.01304	hybrid	0µg/L	MI133	75.1	hybrid	500µg/L	MI233	0.833891
Hybrid	0µg/L	MI179	36.3	Hybrid	150µg/L	WI125	1.27154	hybrid	0µg/L	MI133	56.6	hybrid	500µg/L	MI240	1.02752
Hybrid	0µg/L	MI179	29.3	Hybrid	150µg/L	WI125	0.843037	hybrid	0µg/L	MI133	42.5	hybrid	500µg/L	MI240	0.907774
Hybrid	0µg/L	MI179	86.7	Hybrid	150µg/L	WI125	1.44853	hybrid	200µg/L	MI133	41.5	hybrid	500µg/L	MI240	0.840174
Hybrid	0µg/L	MI179	28.3	Hybrid	150µg/L	WI125	0.903586	hybrid	200µg/L	MI133	87.6	hybrid	500µg/L	MI240	1.31144
Hybrid	0µg/L	MI202	41.7	Hybrid	150µg/L	WI125	0.923375	hybrid	200µg/L	MI133	45.7	hybrid	500µg/L	MI102	0.976339
Hybrid	0µg/L	MI202	33.6	Hybrid	150µg/L	MI184	1.32587	hybrid	500µg/L	MI133	44.9	hybrid	500µg/L	MI102	0.83188
Hybrid	0µg/L	MI202	56.6	Hybrid	150µg/L	MI184	0.669393	hybrid	500µg/L	MI133	34.9	hybrid	500µg/L	MI102	0.672478
Hybrid	0µg/L	MI202	57.1	Hybrid	150µg/L	MI184	0.561774	hybrid	500µg/L	MI133	60.8	hybrid	500µg/L	MI102	0.809465
Hybrid	0µg/L	MI202	19	Hybrid	150µg/L	MI184	0.716746	hybrid	500µg/L	MI133	39.4
Hybrid	0µg/L	MI188	31	Hybrid	150µg/L	MI184	1.01589	hybrid	0µg/L	MI128	59.4
Hybrid	0µg/L	MI188	39.6	Hybrid	150µg/L	MI179	0.754599	hybrid	0µg/L	MI128	74.2
Hybrid	0µg/L	MI188	47.3	Hybrid	150µg/L	MI179	0.938545	hybrid	0µg/L	MI128	34.4
Hybrid	0µg/L	MI188	32.1	Hybrid	150µg/L	MI179	0.474498	hybrid	0µg/L	MI128	13.7
Hybrid	0µg/L	MI188	27.8	Hybrid	150µg/L	MI179	1.10786	hybrid	200µg/L	MI128	38.2
Hybrid	100µg/L	MI026	42.9	Hybrid	150µg/L	MI179	1.13702	hybrid	200µg/L	MI128	35.2
Hybrid	100µg/L	MI026	59.7	Hybrid	150µg/L	MI202	0.228365	hybrid	200µg/L	MI128	48.8
Hybrid	100µg/L	MI026	28.9	Hybrid	150µg/L	MI202	0.858173	hybrid	200µg/L	MI128	22
Hybrid	100µg/L	MI026	24.5	Hybrid	150µg/L	MI202	0.908654	hybrid	500µg/L	MI128	40.2
Hybrid	100µg/L	MI026	30.5	Hybrid	150µg/L	MI202	0.629808	hybrid	500µg/L	MI128	14
Hybrid	100µg/L	WI125	44.5	Hybrid	150µg/L	MI202	0.944882	hybrid	500µg/L	MI128	54.9
Hybrid	100µg/L	WI125	38.1	Hybrid	150µg/L	MI188	1.33577	hybrid	500µg/L	MI128	35.2
Hybrid	100µg/L	WI125	34	Hybrid	150µg/L	MI188	0.79865	hybrid	0µg/L	MI204	45.9
Hybrid	100µg/L	WI125	27.2	Hybrid	150µg/L	MI188	1.22328	hybrid	0µg/L	MI204	18.2
Hybrid	100µg/L	WI125	33.9	Hybrid	150µg/L	MI188	0.733971	hybrid	0µg/L	MI204	49.2
Hybrid	100µg/L	MI184	59	Hybrid	200µg/L	MI026	0.351288	hybrid	0µg/L	MI204	50.9
Hybrid	100µg/L	MI184	55.3	Hybrid	200µg/L	MI026	0.884075	hybrid	200µg/L	MI204	63.8
Hybrid	100µg/L	MI184	45.7	Hybrid	200µg/L	MI026	0.786495	hybrid	200µg/L	MI204	67.7
Hybrid	100µg/L	MI184	39.9	Hybrid	200µg/L	MI026	0.503513	hybrid	200µg/L	MI204	48.5
Hybrid	100µg/L	MI184	20.9	Hybrid	200µg/L	MI026	1.02459	hybrid	200µg/L	MI204	62.2
Hybrid	100µg/L	MI179	68.1	Hybrid	200µg/L	WI125	1.25291	hybrid	500µg/L	MI204	51.6
Hybrid	100µg/L	MI179	44.6	Hybrid	200µg/L	WI125	0.624127	hybrid	500µg/L	MI204	68.2
Hybrid	100µg/L	MI179	39.9	Hybrid	200µg/L	WI125	0.840708	hybrid	500µg/L	MI204	26.4
Hybrid	100µg/L	MI179	57.3	Hybrid	200µg/L	WI125	0.57755	hybrid	500µg/L	MI204	37.4
Hybrid	100µg/L	MI179	50.4	Hybrid	200µg/L	WI125	1.08058	hybrid	0µg/L	MI233	40.8
Hybrid	100µg/L	MI202	47.4	Hybrid	200µg/L	MI184	0.533793	hybrid	0µg/L	MI233	63.6
Hybrid	100µg/L	MI202	61.3	Hybrid	200µg/L	MI184	0.650022	hybrid	0µg/L	MI233	44.9
Hybrid	100µg/L	MI202	37.5	Hybrid	200µg/L	MI184	1.17736	hybrid	200µg/L	MI233	37.8
Hybrid	100µg/L	MI202	43	Hybrid	200µg/L	MI184	0.781317	hybrid	200µg/L	MI233	41.1
Hybrid	100µg/L	MI202	29.7	Hybrid	200µg/L	MI184	0.802841	hybrid	200µg/L	MI233	50.1
Hybrid	100µg/L	MI188	41.5	Hybrid	200µg/L	MI179	0.528846	hybrid	500µg/L	MI233	63.1
Hybrid	100µg/L	MI188	30.2	Hybrid	200µg/L	MI179	0.907191	hybrid	500µg/L	MI233	29.8
Hybrid	100µg/L	MI188	43.5	Hybrid	200µg/L	MI179	0.83612	hybrid	500µg/L	MI233	41.5
Hybrid	100µg/L	MI188	33.8	Hybrid	200µg/L	MI179	1.08069	hybrid	0µg/L	MI102	35.8
Hybrid	100µg/L	MI188	41.4	Hybrid	200µg/L	MI179	0.265468	hybrid	0µg/L	MI102	26.2
Hybrid	150µg/L	MI026	33.2	Hybrid	200µg/L	MI202	0.608173	hybrid	0µg/L	MI102	49.2
Hybrid	150µg/L	MI026	25.5	Hybrid	200µg/L	MI202	1.01202	hybrid	0µg/L	MI102	49.4
Hybrid	150µg/L	MI026	39.6	Hybrid	200µg/L	MI202	0.836538	hybrid	200µg/L	MI102	57.5
Hybrid	150µg/L	MI026	57.2	Hybrid	200µg/L	MI202	0.805288	hybrid	200µg/L	MI102	42.7
Hybrid	150µg/L	MI026	33.3	Hybrid	200µg/L	MI202	0.6875	hybrid	200µg/L	MI102	31.9
Hybrid	150µg/L	WI125	43.5	Hybrid	200µg/L	MI188	0.923077	hybrid	200µg/L	MI102	25.4
Hybrid	150µg/L	WI125	54.6	Hybrid	200µg/L	MI188	1.19712	hybrid	500µg/L	MI102	39.2
Hybrid	150µg/L	WI125	36.2	Hybrid	200µg/L	MI188	1.48317	hybrid	500µg/L	MI102	33.4
Hybrid	150µg/L	WI125	62.2	Hybrid	200µg/L	MI188	0.84375	hybrid	500µg/L	MI102	27
Hybrid	150µg/L	WI125	38.8	Hybrid	200µg/L	MI188	0.620192	hybrid	500µg/L	MI102	32.5
Hybrid	150µg/L	MI184	42.9	Hybrid	500µg/L	MI026	0.325917	hybrid	0µg/L	MI240	44.3
Hybrid	150µg/L	MI184	61.6	Hybrid	500µg/L	MI026	0.437158	hybrid	0µg/L	MI240	59.9
Hybrid	150µg/L	MI184	31.1	Hybrid	500µg/L	MI026	0.63427	hybrid	0µg/L	MI240	26.8
Hybrid	150µg/L	MI184	26.1	Hybrid	500µg/L	MI026	0.763076	hybrid	0µg/L	MI240	76.1
Hybrid	150µg/L	MI184	33.3	Hybrid	500µg/L	MI026	0.286885	hybrid	200µg/L	MI240	36.4
Hybrid	150µg/L	MI179	48.6	Hybrid	500µg/L	WI125	0.882627	hybrid	200µg/L	MI240	39.1
Hybrid	150µg/L	MI179	36.1	Hybrid	500µg/L	WI125	1.21099	hybrid	200µg/L	MI240	30.7
Hybrid	150µg/L	MI179	44.9	Hybrid	500µg/L	WI125	0.428505	hybrid	200µg/L	MI240	60.1
Hybrid	150µg/L	MI179	22.7	Hybrid	500µg/L	WI125	0.889613	hybrid	500µg/L	MI240	53.2
Hybrid	150µg/L	MI179	53	Hybrid	500µg/L	WI125	0.484397	hybrid	500µg/L	MI240	47
Hybrid	150µg/L	MI202	47.3	Hybrid	500µg/L	MI184	0.187258	hybrid	500µg/L	MI240	43.5
Hybrid	150µg/L	MI202	9.5	Hybrid	500µg/L	MI184	0.271201	hybrid	500µg/L	MI240	67.9
Hybrid	150µg/L	MI202	35.7	Hybrid	500µg/L	MI184	0.284115
Hybrid	150µg/L	MI202	37.8	Hybrid	500µg/L	MI184	0.372363
Hybrid	150µg/L	MI202	26.2	Hybrid	500µg/L	MI184	0.781317
Hybrid	150µg/L	MI188	33.6	Hybrid	500µg/L	MI179	0.505853
Hybrid	150µg/L	MI188	47.5	Hybrid	500µg/L	MI179	1.03888
Hybrid	150µg/L	MI188	28.4	Hybrid	500µg/L	MI179	0.896739
Hybrid	150µg/L	MI188	43.5	Hybrid	500µg/L	MI179	0.568562
Hybrid	150µg/L	MI188	26.1	Hybrid	500µg/L	MI179	0.0459866
Hybrid	200µg/L	MI026	18	Hybrid	500µg/L	MI202	0.346154
Hybrid	200µg/L	MI026	45.3	Hybrid	500µg/L	MI202	0.322115
Hybrid	200µg/L	MI026	40.3	Hybrid	500µg/L	MI202	0.399038
Hybrid	200µg/L	MI026	25.8	Hybrid	500µg/L	MI202	0.257212
Hybrid	200µg/L	MI026	52.5	Hybrid	500µg/L	MI202	0.173077
Hybrid	200µg/L	WI125	53.8	Hybrid	500µg/L	MI188	0.658043
Hybrid	200µg/L	WI125	26.8	Hybrid	500µg/L	MI188	1.04049
Hybrid	200µg/L	WI125	36.1	Hybrid	500µg/L	MI188	0.303712
Hybrid	200µg/L	WI125	24.8	Hybrid	500µg/L	MI188	0.309336
Hybrid	200µg/L	WI125	46.4	Hybrid	500µg/L	MI188	0.480877
Hybrid	200µg/L	MI184	24.8
Hybrid	200µg/L	MI184	30.2
Hybrid	200µg/L	MI184	54.7
Hybrid	200µg/L	MI184	36.3
Hybrid	200µg/L	MI184	37.3
Hybrid	200µg/L	MI179	25.3
Hybrid	200µg/L	MI179	43.4
Hybrid	200µg/L	MI179	40
Hybrid	200µg/L	MI179	51.7
Hybrid	200µg/L	MI179	12.7
Hybrid	200µg/L	MI202	25.3
Hybrid	200µg/L	MI202	42.1
Hybrid	200µg/L	MI202	34.8
Hybrid	200µg/L	MI202	33.5
Hybrid	200µg/L	MI202	28.6
Hybrid	200µg/L	MI188	38.4
Hybrid	200µg/L	MI188	49.8
Hybrid	200µg/L	MI188	61.7
Hybrid	200µg/L	MI188	35.1
Hybrid	200µg/L	MI188	25.8
Hybrid	500µg/L	MI026	16.7
Hybrid	500µg/L	MI026	22.4
Hybrid	500µg/L	MI026	32.5
Hybrid	500µg/L	MI026	39.1
Hybrid	500µg/L	MI026	14.7
Hybrid	500µg/L	WI125	37.9
Hybrid	500µg/L	WI125	52
Hybrid	500µg/L	WI125	18.4
Hybrid	500µg/L	WI125	38.2
Hybrid	500µg/L	WI125	20.8
Hybrid	500µg/L	MI184	8.7
Hybrid	500µg/L	MI184	12.6
Hybrid	500µg/L	MI184	13.2
Hybrid	500µg/L	MI184	17.3
Hybrid	500µg/L	MI184	36.3
Hybrid	500µg/L	MI179	24.2
Hybrid	500µg/L	MI179	49.7
Hybrid	500µg/L	MI179	42.9
Hybrid	500µg/L	MI179	27.2
Hybrid	500µg/L	MI179	2.2
Hybrid	500µg/L	MI202	14.4
Hybrid	500µg/L	MI202	13.4
Hybrid	500µg/L	MI202	16.6
Hybrid	500µg/L	MI202	10.7
Hybrid	500µg/L	MI202	7.2
Hybrid	500µg/L	MI188	23.4
Hybrid	500µg/L	MI188	37
Hybrid	500µg/L	MI188	10.8
Hybrid	500µg/L	MI188	11
Hybrid	500µg/L	MI188	17.1
